# Supplementary material for: Enhancing PET/CT Radiomics Robustness Through Graph Signal Processing
Source: Diagnostics (Basel). 2026 Jul 21;16(14):2284. doi: 10.3390/diagnostics16142284 (PMC13408087; doi:10.3390/diagnostics16142284)
Supplement: Supplementary file 1 [file diagnostics-16-02284-s001.zip]

Archive with 1 entries (1 files):
- diagnostics-4372570-supplementary.pdf
